# Supplementary material for: Working horse welfare in Senegal is linked to owner’s socioeconomic status, their attitudes and belief in horse sentience
Source: PLoS One. 2024 Oct 18;19(10):e0309149. doi: 10.1371/journal.pone.0309149 (PMC11488707; doi:10.1371/journal.pone.0309149)
Supplement: S1 Data — (XLSX) [file pone.0309149.s005.xlsx]

## Sheet: Sheet1
		Subject Details							Horse Details						SEBWAT				PAWE Welfare Assessment Tool
Assessor	Final Participant Number	Participant number	Date	Region	Department	City/ village	Sex M/F	Age	Horse name? Y/N	Name	Horse age	Horse Sex M/S/G	Work Type						Nutrition											Environment								Health							Behaviour
														BCS	Gait	Lesion_severity	Lesion_size	General_health	Hunger	Thirst	Malnutrition	Pain-intensity-N	Pain-freq/length-N	Satiety	Quenched	Pleasure	Comfort-N	Nut TOTAL Negative	Nut TOTA Positive	Discomfort-E	Loneliness	Constraint	Comfort-E	Freedom	Sociability	Env TOTAL Negative	Env TOTA Positive	Discomfort-H	Pain-Intensity-H	Pain-Freq/length-H	Comfort-H	Vitality	Hel TOTAL Negative	Hel TOTA Positive	Frustration	Depression	Anxiety	Anger	Panic
		71	2022-05-18	THIES	TIVAOUNE	RISSO	M	64	N		2	M	AG	2	0	0	0	3	3	3	3	0	0	5	5	8	6	9	24	2	2	2	4	4	5	6	13	3	0	0	5	5	3	10	1	0	2	1	1
		77	2022-05-18	THIES	TIVAOUNE	RISSO	M	23	N		5	S	AG	3	0	0	0	1	1	0	0	0	0	6.8	7	7	7	1	27.8	1.5	1.2	0	4.5	5.7	5.5	2.7	15.7	0	0	0	6	6.5	0	12.5	1	0	0	0	0
		73	2022-05-18	THIES	TIVAOUNE	RISSO	M	50	Y	NAROU GOR	10	S	AG	2	1	1	1	2	0	0	0	1.5	1.5	6	6	6	6	3	24	1.5	0	0	4.8	6.7	7.8	20.8	19.3	1.5	1.8	1.5	4.5	1.3	10.6	5.8	1.3	0	0	0	0
		68	2022-05-18	THIES	TIVAOUNE	RISSO	M	62	N		7	S	AG	2	0	0	0	2	1	2.5	3.5	0	0	10	7.5	6.5	7.5	7	31.5	3.5	0.5	3.5	7.5	9	9	33	25.5	0.5	0	0	8.5	8.5	9	17	0	0	0	0	0
		80	2022-05-18	THIES	TIVAOUNE	RISSO	M	30	N		5	M	AG	2	0	0	0	2	1.5	0.5	2.5	0	0	10	8.7	8.5	9.5	4.5	36.7	4.3	3.3	5	2.5	8	9	32.1	19.5	0	0	0	8.7	8	16.7	16.7	0	0	0	0	0
		79	2022-05-18	THIES	TIVAOUNE	RISSO	M	37	N		2	S	AG	2	0	0	0	1	0	0	0	0	0	6	5	4	5	0	20	1.5	1.5	0	8.5	5	3.5	20	17	0	0	0	8.8	8	16.8	16.8	1.5	0	0	0	0
		74	2022-05-18	THIES	TIVAOUNE	RISSO	M	73	N		20	S	AG	3	0	0	0	1	0	0	0	0	0	10	9.5	9.5	9.5	0	38.5	1	1	1	9	7.5	9.3	28.8	25.8	0	0	0	10	9.5	19.5	19.5	0	0	0	0	0
		78	2022-05-18	THIES	TIVAOUNE	RISSO	M	40	N		7	M	AG	3	0	0	0	1	0.5	0	0.5	0	0	10	10	9.2	7.5	1	36.7	0.5	0.5	0.5	9	8	9.5	28	26.5	0	0	0	9.5	9	18.5	18.5	0	0	0	0	0
		70	2022-05-18	THIES	TIVAOUNE	RISSO	F	29	N			S	AG	2	0	0	0	2	0	0	0	0	0	8	7	7.5	7	0	29.5	0	0	1	8.5	6.7	8.5	24.7	23.7	0	0	0	6.5	7.3	13.8	13.8	2.5	1	0	0	0
		75	2022-05-18	THIES	TIVAOUNE	RISSO	M	53	N		8	S	TGC	3	0	0	0	1	0	0	0	0	0	6.8	6.8	6.5	5.5	0	25.6	1	1	1.7	4	4	4	15.7	12	0	0	0	8	6	14	14	1	0	0	1	0
		76	2022-05-18	THIES	TIVAOUNE	RISSO	F	33	N		1	M	F	2	1	0	0	2	0	0	0	0	0	6.5	6.5	6.5	6.5	0	26	0	0	0	9.5	5	7	21.5	21.5	0	0	0	7.3	7	14.3	14.3	0	0	0	0	0
		69	2022-05-18	THIES	TIVAOUNE	RISSO	M	60	Y	DIEUWRINE	10	S	TGC	3	0	0	0	2	0	0	0	0	0	8.5	5.7	7.5	7.7	0	29.4	2.4	0	1.5	4.8	4;5	7.3	8.7	12.1	0	0	0	7.3	9	16.3	16.3	1.8	0	0	0	0
		67	2022-05-18	THIES	TIVAOUNE	RISSO	M	46	N		9	S	AG	2	0	1	1	2	1	1	1	0.5	0	8.7	9	8.3	8.5	3.5	34.5	0.5	0.5	0.9	8.4	8.4	9.5	10.3	26.3	0.5	0	0	8.5	8.5	9	17	0.5	0	0	0	0
		100	2022-05-18	THIES	TIVAOUNE	RISSO	M	58	Y	DIEGUE	9	S	AG	3	0	1	1	1	0	0	0	0	0	6	6	6.5	6.5	0	25	5.5	1.7	0	5.5	6.5	7.3	26.5	19.3	1.2	0	0	6.5	6.7	7.7	13.2	2.5	0	0	0	0
		66	2022-05-18	THIES	TIVAOUNE	MECKHE	M	50	Y	DIEKK	20	S	AG	2	0	1	1	2	0	0	0	0	0	7	6.7	6.7	6	0	26.4	1.5	2	2	5	5	4	19.5	14	0	0	0	6	7	13	13	0	0	0	0	0
		72	2022-05-18	THIES	TIVAOUNE	MECKHE	M	60	N		3	S	TGC	3	0	0	0	1	0.5	1	0.5	0	0	10	9	9	9.5	2	37.5	3.5	9	6	6	9	2	35.5	17	0	0	0	9.5	9.5	19	19	0	0	0	0	0
		101	2022-05-18	THIES	TIVAOUNE	MECKHE	M	45	N		5	S	TGC	2	0	1	1	2	0	0	0	0	0	5.5	6	6	6	0	23.5	0	0	0	5.5	5	8	18.5	18.5	1	1.5	1	6	6	15.5	12	0	0	0	0	0
		102	2022-05-18	THIES	TIVAOUNE	MECKHE	M	27	Y	GAGNE	4	S	TGC	2	0	1	1	2	1	1	0	0	0	6	6	6	6	2	24	1.5	1.5	0	6	6.5	3.5	19	16	1.5	0	0	5.5	7.5	14.5	13	2.5	0	0	0	0
		103	2022-05-18	THIES	TIVAOUNE	MECKHE	M	47	Y	BAYE FALL	7	S	TGC	2	0	0	0	1	0	0	0	0	0	6.5	5.5	6	6	0	24	0	2	0	8	8.5	4	22.5	20.5	0	0	0	6.5	6.5	6.5	13	2	0	0	0	0
		104	2022-05-18	THIES	TIVAOUNE	MECKHE	M	38	Y	JAKER	6	S	TGC	3	0	0	0	1	0	0	0	0	0	5.5	5.5	6	6.6	0	23.6	1	2	0	4.5	7	3.4	17.9	14.9	0	0	0	6	6	12	12	2	0	2	0	0
		105	2022-05-18	THIES	TIVAOUNE	MECKHE	M	25	Y	MOURIDE	7	S	TGC	3	0	0	0	1	0.5	1	1	0	0	10	8	9	8.5	2.5	35.5	0.5	1	4	9	6.5	7	28	22.5	0	0	0	8.5	8.5	8.5	17	0.5	0	0	0	0
		106	2022-05-18	THIES	TIVAOUNE	MECKHE	M	27	N		15	S	TPC	2	1	0	0	2	0.5	2.5	1	0	0	10	6.5	9	7.5	4	33	4.5	8	5	5.5	7.5	9	39.5	22	2	2	2	6.5	4.5	17	11	5	3	1.5	0	0
		107	2022-05-18	THIES	TIVAOUNE	MECKHE	M	63	N		8	S	TGC	2	0	1	1	2	3	1	1.5	0	0	10	8	8	8	5.5	34	0.5	0.5	1.5	9	8	9	28.5	26	3.5	3	2	8.5	8.5	25.5	17	0	0	0	0	0
		108	2022-05-18	THIES	TIVAOUNE	MECKHE	M	35	N		25	S	TPC	3	0	1	1	1	0	0	0	0	0	7	7	7.5	7	0	28.5	0	1.5	1	6	6.5	4	19	16.5	1.5	1	1	5	1	9.5	6	2	0	0	0	0
		109	2022-05-18	THIES	TIVAOUNE	MECKHE	M	22	N		2	S	TGC	2	0	0	0	2	0.5	2	0.5	0	0	10	9	9	9	3	37	3	1	4.5	3	8	9	28.5	20	0	0	0	9	9	18	18	0	0	0	0	0
		110	2022-05-18	THIES	TIVAOUNE	MECKHE	M	36	N		6	S	TGC	3	0	0	0	1	0	0	0	0	0	6.5	6.5	6.5	6.5	0	26	0.5	1.5	0	6.5	6.5	3.5	18.5	16.5	0	0	0	5	6	11	11	2.5	0	0	0	0
		111	2022-05-18	THIES	TIVAOUNE	MECKHE	M	40	Y	MOURIDE	13	S	TGC	2	0	1	1	2	1	1	0	0	0	5.5	6.5	6.5	6	2	24.5	0	0	0	5.5	6	6.5	18	18	2.5	0.5	0.5	6.5	7	17	13.5	0	0	0	0	0
		34	2022-05-05	THIES	TIVAOUNE	KOUL	M	42	Y		6	S	AG	3	0	1	1	1	0	0	0	0	0	7.5	8.5	8	8	0	32	2.5	1	0	6.5	5	6	21	17.5	1	0	0	7	8.5	16.5	15.5	0	0	0	0	0
		35	2022-05-05	THIES	TIVAOUNE	KOUL	M	30	Y	THIER	10	S	TGC	2	0	0	0	1	0	0	0	0	0	8.5	9	5	7	0	29.5	0.5	0	0	5	5	4	14.5	14	0	0	0	6	8	14	14	0	0	0	0	0
		36	2022-05-05	THIES	TIVAOUNE	KOUL	M	28	N		5	M	AG	2	0	0	0	2	0	0	0	0	0	8.5	9	9	7	0	33.5	1	1	0	5.5	8	4.5	20	18	0	0	0	7	7	14	14	1	0	0	0	0
		37	2022-05-05	THIES	TIVAOUNE	KOUL	M	69	Y	MOURIDE	6	S	TGC	3	0	0	0	1	0.5	0.5	0.5	0	0	10	9	9.5	8	1.5	36.5	2	0	1.5	5	8	9.5	26	22.5	0	0	0	9.5	9.5	19	19	0	0	0	0	0
		38	2022-05-05	THIES	TIVAOUNE	KOUL	M	64	N		7	S	TGC	2	0	0	0	1	0	0	0	0	0	8	7.5	8.5	5	0	29	1	0	0	5	7	7.5	20.5	19.5	0	0	0	8.5	9	17.5	17.5	1	0	0	0	0
		39	2022-05-05	THIES	TIVAOUNE	KOUL	M	48	Y	RITA	11	M	AG	2	0	0	0	2	0.5	2.5	1	0	0	9	6.5	8.5	9	4	33	5	0.5	2.5	5.5	8	9.5	31	23	0	0	0	7	9	16	16	0	0	0	0	0
		40	2022-05-05	THIES	TIVAOUNE	KOUL	F	54	N		4	M	AG	2	0	0	0	2	2	1	2	0	0	9	9	8	9	5	35	1	1	1	9	9	9	30	27	1	0	0	6	8.5	15.5	14.5	0	0	0	0	0
		41	2022-05-05	THIES	TIVAOUNE	KOUL	M	44	Y	MESSI	7	S	TGC	4	0	0	0	1	0	0	0	0	0	9	10	9	9	0	37	0.5	0.5	0.5	9.5	8	9.5	28.5	27	0	0	0	9.5	9.5	19	19	0	0	0	0	0
		42	2022-05-05	THIES	TIVAOUNE	KOUL	M	54	Y	AMY DIENG	10	M	AG	2	0	1	1	1	1	0.5	0	0	0	8	8.5	6.5	4.5	1.5	27.5	3	1	2.5	5.5	8	8	28	21.5	0	0	0	5.5	6	11.5	11.5	0.5	0	0	0	0
		43	2022-05-05	THIES	TIVAOUNE	KOUL	M	58	Y	SOXNA THIAM	2	M	AG	2	0	0	0	2	0.5	0.5	1.5	0	0	9.5	8	8.5	8.5	2.5	34.5	1	8	1	9	8.5	6.5	34	24	0	0	0	8	9.5	17.5	17.5	0	0	0	0	0
		44	2022-05-05	THIES	TIVAOUNE	KOUL	M	20	Y	THIAT	5	S	TGC	2	1	1	1	1	0	0	0	0	0	7	6	8	4.5	0	25.5	2.5	1.5	0	6.5	6	4	20.5	16.5	0	0	0	7	6.5	13.5	13.5	1	0	0.5	0	0
		45	2022-05-06	LOUGA	KEBEMER	CHERIF KA	M	70	Y	MAISSA GUEYE	5	S	AG	2	0	0	0	1	1	0	0	0	0	8.5	6.5	7.5	7	1	29.5	0	1.5	0	8	5.5	4.5	19.5	18	0	0	0	4	8	12	12	1	2	0	0	0
		46	2022-05-06	LOUGA	KEBEMER	CHERIF KA	M	40	Y	LAWLA THIAT	12	M	AG	3	0	0	0	1	1	1	0.5	0	0	9	8.5	9	9.5	2.5	36	1	1	1	7.5	8	7.5	26	23	0.5	0	0	6.5	6.5	13.5	13	0	0	0	0	0
		47	2022-05-06	LOUGA	KEBEMER	CHERIF KA	M	65	N		7	M	AG	3	0	0	0	1	0.5	1.5	0.5	0	0	8.5	8	8.5	8.5	2.5	33.5	0.5	0.5	0.5	9.5	9.5	9	29.5	28	0.5	0	0	9	9	18.5	18	0	0	0	0	0
		48	2022-05-06	LOUGA	KEBEMER	CHERIF KA	M	36	N		3	M	AG	2	0	0	0	1	1	0	1	0	0	7.5	6	5.5	5	2	24	1.5	0	1.5	5	6.5	6.5	21	18	0	0	0	5.5	7	12.5	12.5	0	0	0	0	0
		49	2022-05-06	LOUGA	KEBEMER	CHERIF KA	F	50	N		6	M	AG	2	0	0	0	1	1	1	0	0	0	5.5	5.5	7	5	2	23	2.5	0	2.5	4	6.5	6.5	22	17	0	0	0	6	5	11	11	1.5	0	0	0	0
		50	2022-05-06	LOUGA	KEBEMER	CHERIF KA	M	23	N			M	AG	3	0	0	0	1	0	0	0	0	0	7.5	6	6.5	7.5	0	27.5	1.5	1	2.5	5	6.5	5	21.5	16.5	0	0	0	7	5.5	12.5	12.5	1	0	0	0	0
		51	2022-05-06	LOUGA	KEBEMER	CHERIF KA	M	63	Y	CHEIKHOU MOURIDE	15	S	AG	3	0	0	0	1	1.5	1	1	0	0	9.5	9.5	8.5	9	3.5	36.5	5	1	1	5.5	8.5	8.5	29.5	22.5	1	0	0	9	9	19	18	0	0	0.5	0	0
		52	2022-05-06	LOUGA	KEBEMER	CHERIF KA	M	33	Y	NDEYE	1.5	M	AG	2	0	1	1	1	0	0	0	0	0	6	6.5	7	9	0	28.5	1	0	0	4.5	6.5	7	19	18	0	0	0	7	8	15	15	0	0	0	0	0
		53	2022-05-06	LOUGA	KEBEMER	CHERIF KA	M	23	Y	NDEYE	4	M	AG	2	0	0	0	2	0.5	0	1	0	0	8.5	10	8.5	8.5	1.5	35.5	1	8.5	1.5	8.5	8	8.5	36	25	0	0	0	6.5	8.5	15	15	1.5	0	0	0	0
		54	2022-05-06	THIES	TIVAOUNE	MBORINE	M	55	N		2	S	AG	3	0	0	0	1	0	0	0	0	0	6.5	6.5	7.5	6.5	0	27	0	0	0	9	9	9	27	27	0	0	0	8	8	16	16	0	0	0	0	0
		55	2022-05-06	THIES	TIVAOUNE	MBORINE	M	70	N		5	S	AG	2	0	0	0	2	0	0	0	0	0	7.5	6.5	6	6	0	26	1	1	1.5	5.5	5.5	7.5	22	18.5	0	0	0	7	7.5	14.5	14.5	1	0	0	0	0
		56	2022-05-06	THIES	TIVAOUNE	MBORINE	M	60	N		10	M	AG	2	0	0	0	2	0	0	0	0	0	9	8	7	6	0	30	1	0	0	7.5	6.5	8.5	23.5	22.5	0	0	0	8	8.5	16.5	16.5	1.5	0	0	0	0
		57	2022-05-06	THIES	TIVAOUNE	MBORINE	M	78	N		6	M	AG	2	0	0	0	2	1	1.5	0	0	0	4	4	5	5	2.5	18	2	1	2.5	3.5	3.5	5.5	18	12.5	0	0	0	6	7	13	13	1	5	0	0	1
		58	2022-05-06	THIES	TIVAOUNE	MBORINE	M	32	Y	Serigne Fall	16	S	AG	4	0	0	0	1	0	0	0	0	0	10	10	9.5	9.5	0	39	0.5	0.5	0.5	9.5	9	9.5	29.5	28	0	0	0	9.5	9.5	19	19	0	0	0	0	0
		59	2022-05-06	THIES	TIVAOUNE	MBORINE	M	35	N		7	M	AG	2	0	0	0	2	2	1	1.5	0	0	10	9	8.5	9	4.5	36.5	4	0.5	2	5	8	9.5	29	22.5	0	0	0	8	8.5	16.5	16.5	0	0	0	0	0
		60	2022-05-06	THIES	TIVAOUNE	MBORINE	M	54	N		12	S	AG	3	0	0	0	1	0.5	0	0	0	0	10	10	9	8.5	0.5	37.5	5	0	2	5	8.5	9.5	30	23	0.5	0	0	9.5	9.5	19.5	19	2	0	0	0	0
		61	2022-05-06	THIES	TIVAOUNE	MBORINE	M	37	N		4	S	AG	3	0	0	0	1	0	0	0	0	0	6.5	6.5	6	6.5	0	25.5	2	0	2.5	4	5.5	6	20	15.5	0	0	0	5.5	8	13.5	13.5	0	0	0	0	6
		62	2022-05-06	THIES	TIVAOUNE	MBORINE	M	55	N		5	M	AG	3	0	0	0	1	0	0	1	0	0	4.5	6.5	3.5	5.5	1	20	1	0	1	5	6	6.5	19.5	17.5	0	0	0	6.5	7	13.5	13.5	0	0	1.5	0	0
		63	2022-05-06	THIES	TIVAOUNE	MBORINE	M	25	Y	GAGNILA	4	M	AG	3	0	0	0	1	0	0	0	0	0	6	6	7.5	6.5	0	26	2	0	1	4	5.5	5	17.5	14.5	0	0	0	5	6	11	11	0	0	0	0	0
		64	2022-05-06	THIES	TIVAOUNE	MBORINE	M	69	Y	BIRAME MANGA	5	S	AG	2	0	1	1	2	1	2	2	0	0	10	7.5	8	7	5	32.5	4.5	0.5	1.5	5	7	9.5	28	21.5	2	1	0.5	8.5	8	20	16.5	1.5	0.5	0.5	0	0
		65	2022-05-06	THIES	TIVAOUNE	MBORINE	M	54	N		12	M	AG	1	0	0	0	3	3.5	6.5	6	0	0	10	5.5	6	6.5	16	28	4.5	6.5	1.5	5.5	7.5	8.5	34	21.5	0.5	0	0	5	2.5	8	7.5	0	0	0	0	0
		13	2022-05-05	THIES	TIVAOUNE	NDIAYENE BATTAL	M	70	Y	MOUGNEUL	6	S	TGC	2	0	1	1	2	0.5	0.5	0	0	0	9	8.5	8	9	1	34.5	5	4	5	4	5	5	28	14	0.5	0	0	8	7.5	16	15.5	3	0	0	0	0
		14	2022-05-05	THIES	TIVAOUNE	NDIAYENE BATTAL	F	68	N		8	M	AG	2	0	0	0	1	0.5	0.5	0.5	0	0	8.5	8	6	7.5	1.5	30	1	0	0	6	9	9	25	24	0	0	0	8	8.5	16.5	16.5	0.5	0	0.5	0	0
		15	2022-05-05	THIES	TIVAOUNE	NDIAYENE BATTAL	F	50	N		7	M	AG	3	0	0	0	1	0.5	0	1.5	0	0	9	10	7.5	8.5	2	35	0.5	5	5	9	5	7	31.5	21	0	0	0	8	9	17	17	0.5	0	0	0	0
		16	2022-05-05	THIES	TIVAOUNE	NDIAYENE BATTAL	F	65	N		30	F	AG	1	1	1	1	3	4.5	0.5	1	1	0.5	1	10	8.5	8	7.5	27.5	4.5	2	4.5	4.5	7	9	31.5	20.5	3.5	1	1	2.5	2	10	4.5	0.5	4.5	1	0	0
		17	2022-05-05	THIES	TIVAOUNE	NDIAYENE BATTAL	F	69	Y	THIERNO DIOP	10	S	AG	1	0	0	0	3	0.5	0.5	7.5	0	0	10	9	3.5	8.6	8.5	31.1	4.5	7	7.5	5.5	5	8	37.5	18.5	45	0	0	3.5	5	53.5	8.5	5.5	1	0	0	0
		18	2022-05-05	THIES	TIVAOUNE	NDIAYENE BATTAL	F	70	N		10	M	AG	3	0	0	0	1	0.5	0	0	0	0	9.5	10	9	8	0.5	36.5	4.5	0.5	4.5	5	9.5	9	33	23.5	0	0	0	9	10	19	19	0	0	0	0	0
		19	2022-05-05	THIES	TIVAOUNE	NDIAYENE BATTAL	M	85	N		8	S	AG	2	0	0	0	1	1	0	1	0	0	10	10	9	6.5	2	35.5	5	6	5	5	6	6.5	33.5	17.5	0	0	0	8.5	9	17.5	17.5	1	0	0	0	0
		20	2022-05-05	THIES	TIVAOUNE	NDIAYENE BATTAL	M	53	M		6	S	AG	4	0	0	0	1	0	0	1	0	0	10	10	9	9	1	38	0.5	0.5	1.5	9	9	10	30.5	28	0	0	0	10	10	20	20	0	0	0	0	0
		21	2022-05-05	THIES	TIVAOUNE	NDIAYENE BATTAL	M	31	Y	MALAW	9	S	AG	3	0	0	0	1	0	0	0	0	0	9	9	8.5	9	0	35.5	0	2.5	0	10	4.5	1.5	18.5	16	0	0	0	6.5	8	14.5	14.5	2	0	1.5	0	0
		22	2022-05-05	THIES	TIVAOUNE	NDIAYENE BATTAL	F	23	N		7	M	AG	3	0	0	0	1	0	0	0	0	0	9	8	8	9.5	0	34.5	1.5	0	0	5	9	8	23.5	22	0	0	0	8	8	16	16	0	0	1.5	0	0
		23	2022-05-05	THIES	TIVAOUNE	NGADIAM	M	78	Y	RIDIAL	12	S	AG	2	0	0	0	1	0	1	1	0	0	9	9	9	9	2	36	5	0.5	0.5	6	8	9	29	23	1	1	0	9	9	20	18	0	0	0	0	0
		24	2022-05-05	THIES	TIVAOUNE	NGADIAM	M		Y	NDIAGA FAYE	15	S	TGC	2	0	0	0	1	0.5	0.5	0.5	0	0	8	5	3.5	3.5	1.5	20	2	0.5	0	5	7	8.5	23	20.5	0	0	0	7.5	7	14.5	14.5	0	0	0	0	0
		25	2022-05-05	THIES	TIVAOUNE	NGADIAM	M	78	N		12	S	AG	3	0	1	2	1	0	0	0	0	0	9.5	9.5	9.5	8.5	0	37	3	0	3	6	7	9	28	22	1	0	0.5	9	10	20.5	19	0	0	0	0	0
		26	2022-05-05	THIES	TIVAOUNE	NGADIAM	M	52	N		13	S	AG	3	0	0	0	1	0	0	0	0	0	7.5	5	7.5	4	0	24	2	1.5	1	4	7	4	19.5	15	0	0	0	7.5	8	15.5	15.5	0	0	0	0	0
		27	2022-05-05	THIES	TIVAOUNE	NGADIAM	M	71	Y	MOURIDE	15	S	3	0	0	0	0	1	0.5	1	0	0	0	10	9	9	9	1.5	37	0.5	1	0.5	9	8	9.5	28.5	26.5	1	0	0	9	9.5	19.5	18.5	0	0	0	0	0
		28	2022-05-05	THIES	TIVAOUNE	NGADIAM	M	65	Y	LEBOU	3	S	AG	2	0	2	1	1	0.5	0.5	0.5	1	1	9	9	9	8	3.5	35	5	0.5	5	5	8	9	32.5	22	5	2	2	9	9	27	18	0	0	0	0	0
		29	2022-05-05	THIES	TIVAOUNE	NGADIAM	M	59	N		8	M	AG	4	0	0	0	1	0	0	1	0	0	7	7	6	5	1	25	1	0.5	1	6	8	8	24.5	22	0	0	0	8	9	17	17	0	0	0	0	0
		30	2022-05-05	THIES	TIVAOUNE	NGADIAM	M	46	N		15	M	AG	2	0	0	0	3	0	0	0	3	3	3	4	5	6	6	18	1	0.5	0.5	6	9	6	23	21	2	0	2	5	4	13	9	0	1	0	0	0
		1	2022-05-04	THIES	TIVAOUNE	TABBY	M	65	N		5	S	AG	2	0	0	0	1	1	1	1	0	0	9	8	8	8	3	33	4	1	4	5	8.5	8.5	31	22	1	0	0	8.5	8.5	18	17	0.5	0	0	0	0
		2	2022-05-04	THIES	TIVAOUNE	TABBY	M	67	Y	MAÏ	4	M	AG	3	0	0	0	1	0	0	0.5	0	0	9	9	5	7	0.5	30	4.5	0	0	5	6.5	7.5	23.5	19	0	0	0	8	5	13	13	0	0	0	0	0
		3	2022-05-04	THIES	TIVAOUNE	TABBY	M	71	Y	MOURIDE	7	S	AG	2	0	0	0	1	0	0	2	0	0	8	8	6	7	2	29	3.5	0	0.5	6	8	8	26	22	0	0	0	7.5	8	15.5	15.5	0	0	0	0	0.5
		4	2022-05-04	THIES	TIVAOUNE	TABBY	M	71	Y	WETT	5	S	AG	3	0	0	0	1	1	1	0.5	0.5	0.5	9	9	9	8.5	3.5	35.5	1	0.5	0.5	5.5	6.5	7	21	19	0	0	0	8	7.5	15.5	15.5	0.5	0	0	0	0
		5	2022-05-04	THIES	TIVAOUNE	TABBY	M	68	N		2	M	AG	2	0	0	0	1	1.5	1.5	1	0	0	10	7	9	6.5	4	32.5	4.5	1.5	8	5.5	5.5	2.5	27.5	13.5	0	0	0	8.5	9	17.5	17.5	2	0	0	0	0
		6	2022-05-04	THIES	TIVAOUNE	TABBY	M	75	N			M	AG	1	1	0	0	3	4	7	6	0	0	6	4.5	7	7.5	17	25	4.5	2.5	4.5	5	5	7.5	29	17.5	4.5	0	0	4.5	4.5	13.5	9	1.5	0	0	0	0
		7	2022-05-04	THIES	TIVAOUNE	TABBY	M	42	N		8	S	AG	1	0	1	1	3	1	3	8	0	0	10	4	2.5	5	12	21.5	8.5	1	2	5	6.5	8.5	31.5	20	0.5	0	0	8.5	5	14	13.5	1	0	0	0	0
		8	2022-05-04	THIES	TIVAOUNE	TABBY	M	72	N		9	M	AG	3	0	1	1	2	0.5	1	0.5	0	0	8	8	7	9	2	32	2.5	3	3.5	5.5	5.5	3	23	14	2	0	0	8	9	19	17	1	0	0	0	0
		9	2022-05-04	THIES	TIVAOUNE	TABBY	M	40	N		20	M	AG	2	0	0	0	2	0.5	0	2	0	0	10	9	9	10	2.5	38	4	1	1	5	7.5	8.5	27	21	0	0	0	9	6.5	15.5	15.5	0	0	0	0	0
		10	2022-05-04	THIES	TIVAOUNE	TABBY	M	85	Y	BAYE FALL	12	S	AG	3	0	0	0	1	0.5	0.5	0.5	0	0	9.5	9.5	9.5	9.5	1.5	38	2	0	2.5	5	4	9.5	23	18.5	0	0	0	9.5	9.5	19	19	0	0	0	0	0
		11	2022-05-04	THIES	TIVAOUNE	TABBY	M	70	N		4	M	AG	2	0	0	0	1	0.5	0.5	0.5	0	0	6	6	7	7	1.5	26	4.5	4.5	6.5	6	6	5	32.5	17	0	0	0	7.5	7.5	15	15	0.5	0.5	1.5	0	0
		12	2022-05-04	THIES	TIVAOUNE	TABBY	M	85	N		8	S	AG	2	0	0	0	1	0.5	0.5	0.5	0	0	9.5	9.5	9	9	1.5	37	7	8	9	4.5	0.5	1.5	30.5	6.5	0.5	0	0	9	9	18.5	18	0	0	0	0	0
		74	2022-05-21	LOUGA		DARA DIAKHOU	M	50	Y	NDEYE MBENGUE		M	AG	3	0	0	0	1	0	0	0	0	0	8	8	7	7	0	30	0	0	0	7.5	7.5	7.5	22.5	22.5	0	0	0	7.5	8.5	16	16	0	0	1	0	1
		81	2022-05-21	LOUGA		DARA DIAKHOU	M	47	Y	BOUROU KEURGUI	4	M	AG	2	0	0	0	1	0	0	0	0	0	6.5	6.5	7.5	5.5	0	26	1	1	1	6.5	6	6	21.5	18.5	0	0	0	7	8.5	15.5	15.5	1.5	0	0	0	0
		80	2022-05-21	LOUGA		DARA DIAKHOU	M	61	N		4	S	AG	1	0	0	0	3	1	1	1	0	0	5.5	5.5	5	5	3	21	2	2	2	4	7	5	22	16	0	0	0	6	7	13	13	0	0	0	0	0
		76	2022-05-21	LOUGA		DARA DIAKHOU	M	46	Y	MOURIDE	3	S	AG	3	0	0	0	1	0	0	0	0	0	8	8	5.5	5.5	0	27	1	0.5	0	7	7	6	21.5	20	0	0	0	7.5	8	15.5	15.5	2	0	0	0	0
		66	2022-05-21	LOUGA		DARA DIAKHOU	M	59	N		6	M	AG	2	0	0	0	1	0	0	0	0	0	7.5	7.5	8	5.5	0	28.5	0	0.5	0	9	9	7.5	26	25.5	0	0	0	8.5	8.5	17	17	3	0	0	0	0
		82	2022-05-21	LOUGA		DARA DIAKHOU	M	40	N		22	M	AG	2	2	0	0	2	0	0	0	0	0	8	8	7	5	0	28	0	0.5	0	7.5	7.5	8	23.5	23	0	0	0	7.5	8	15.5	15.5	1	0	0	0	0
		79	2022-05-21	LOUGA		DARA DIAKHOU	M	35	Y	KHARAGNE LO	6	S	AG	2	0	1	1	2	0	0	0	0	0	7.5	7.5	5	6	0	26	0	1.5	1.5	9	9	7	28	25	0	0	0	7.5	8	15.5	15.5	2	0	0	0	0
		83	2022-05-21	LOUGA		DARA DIAKHOU	M	55	N		25	S	AG	3	0	0	0	1	0	0	0	0	0	10	10	9.5	8	0	37.5	0	0	0	9.5	9	9.5	28	28	0	0	0	9.5	9.5	19	19	0	0	0	0	0
		84	2022-05-21	LOUGA		DARA DIAKHOU	M	65	N		10	S	AG	2	0	0	0	2	1	3	2	0	0	10	9	8	8	6	35	0	0	1	9.5	9	9.5	29	28	0	0	0	8.5	8.5	17	17	0	0	0	0	0
		85	2022-05-21	LOUGA		DARA DIAKHOU	M	60	N		15	M	AG	2	0	0	0	2	1.5	0	1.5	0	0	10	10	9	9	3	38	0.5	0.5	1	9	8.5	9.5	29	27	0	0	0	9	9	18	18	1	0	0	0	0
		67	2022-05-21	LOUGA		DARA DIAKHOU	M	55	N		2	S	AG	2	0	0	0	1	0	0	0	0	0	8.5	8.5	8.5	8.5	0	34	2	0.5	0.5	8	8	8	27	24	0	0	0	7.5	8.5	16	16	0	0	0	0	0
		77	2022-05-22	LOUGA		DARA DIAKHOU	M	60	Y	GUEUM YALLAH	8	M	AG	2	0	0	0	2	1.5	1	0.5	0	0	10	9	9.5	9	3	37.5	0	0	2	9.5	9	9.5	30	28	0	0	0	9	9	18	18	0	0	0	0	0
		75	2022-05-23	LOUGA		DARA DIAKHOU	M	54	N		2	S	AG	3	0	0	0	1	0.5	0.5	0.5	0	0	10	9	9	8	1.5	36	0.5	0.5	1	9.5	8	9.5	29	27	0	0	0	9.5	9	18.5	18.5	0	0	0	0	0
		73	2022-05-24	LOUGA		DARA DIAKHOU	M	43	N		14	M	AG	2	0	0	0	2	1.5	1.5	1.5	0	0	10	9	9	9	4.5	37	0.5	0.5	1	9.5	8	9.5	29	27	0	0	0	9	9	18	18	0	0	0	0	0
		72	2022-05-21	LOUGA		DARA KHARA	M	62	Y	FATOU LOUM		M	AG	3	1	1	1	2	0	0	0	0	0	8.5	8.5	7	7	0	31	0	0	0	9.5	9.5	9.5	28.5	28.5	1	0	0	9	9	19	18	0	0	0	0	0
		68	2022-05-22	LOUGA		DARA KHARA	M	68	Y	MAMA LOUM	10	S	AG	2	0	0	0	1	1	0	0	0	0	6.5	7	7	7	1	27.5	1.5	0	0	8.5	8.5	9	27.5	26	0	0	0	7	8	15	15	2.5	0	0	0	0
		66	2022-05-23	LOUGA		DARA KHARA	M	65	Y	BAYE NEKH	7	S	AG	3	0	0	0	1	0	0	0	0	0	7	7	7	7	0	28	0	0.5	0.5	9	9	7	26	25	0	0	0	7.5	8.5	16	16	2.5	0	0	0	0
		70	2022-05-24	LOUGA		DARA KHARA	M	75	N		4	M	AG	3	0	0	0	1	0.5	0	0	0	0	10	10	9	8	0.5	37	4.5	0	1.5	5.5	8	9.5	29	23	0	0	0	9.5	9.5	19	19	0	0	0	0	0
		71	2022-05-25	LOUGA		DARA KHARA	M	75	N		12	S	AG	3	0	0	0	1	0.5	0.5	0.5	0	0	10	9.5	9.5	8	1.5	37	0.5	2	1	9.5	8	7	28	24.5	0	0	0	9.5	9.5	19	19	0	0	0	0	0
		78	2022-05-26	LOUGA		DARA KHARA	M	70	Y	GARABU PENTH	11	S	AG	3	0	0	0	1	0.5	0.5	0.5	0	0	10	9.5	9.5	9	1.5	38	0.5	0	1	9.5	8.5	9.5	29	27.5	0	0	0	9	9	18	18	1	0	0	0	0
		69	2022-05-27	LOUGA		DARA KHARA	M	38	N		10	S	AG	2	0	0	0	2	1.5	1.5	1.5	0	0	10	8.5	9	9	4.5	36.5	0.5	1	1	9.5	9	9.5	30.5	28	0	0	0	9.5	9.5	19	19	0	0	0	0	0
		7	2022-05-19	LOUGA		NGANA SALL	M	53	Y	PENDA	11	M	AG	3	0	0	0	1	0	0	0	0	0	8.5	8.5	5	7	0	29	1.5	0	2	6	7	7	23.5	20	0	0	0	7.5	7.5	15	15	2	0	0	1	0
		17	2022-05-19	LOUGA		NGANA SALL	M	70	N		20	M	AG	3	0	0	0	1	0	0	0	0	0	7	7	7	7	0	28	1	1.5	0	7.5	7.5	5	22.5	20	0	0	0	7.5	8	15.5	15.5	0	0	0	0	0
		15	2022-05-19	LOUGA		NGANA SALL	M	62	Y	MOUSSA NDIAYE	2	S	AG	2	0	0	0	1	0	0	0	0	0	8.5	7.5	7.5	7.5	0	31	0	0	0	6.5	6.5	7	20	20	0	0	0	7.5	8	15.5	15.5	2	0	0	0	0
		12	2022-05-19	LOUGA		NGANA SALL	M	65	N		9	S	AG	3	0	0	0	1	0	0	0	0	0	7	7	7	7	0	28	1.5	0	0	5.5	7	7	21	19.5	0	0	0	7.5	7.5	15	15	2.5	0	0	2	0
		101	2022-05-19	LOUGA		NGANA SALL	M	50	N		3	S	AG	2	0	0	0	2	0	0	0	0	0	8.5	8.5	7.5	7.5	0	32	0	0	0	8.5	8.5	8.5	25.5	25.5	0	1	0	6.5	8	15.5	14.5	2	0	0	1	1
		8	2022-05-19	LOUGA		NGANA SALL	M	60	N		7	S	AG	4	0	1	1	1	0.5	0.5	0.5	0	0	10	9.5	9.5	9.5	1.5	38.5	0.5	0.5	0.5	9.5	9.5	9.5	30	28.5	0	0	0	9.5	9.5	19	19	0	0	0	0	0
		9	2022-05-19	LOUGA		NGANA SALL	M	56	Y	BAYE FALL	22	S	AG	4	0	0	0	1	0.5	0.5	0.5	0	0	10	9	9	9	1.5	37	4	0.5	2	5	8.5	9	29	22.5	0	0	0	9	9	18	18	1	0	0	0	0
		10	2022-05-19	LOUGA		NGANA SALL	M		y	FATY MOU NDAW	7	M	AG	4	0	0	0	1	0.5	1	0.5	0	0	10	9	9	9	2	37	5	0.5	1	5	9	9.5	30	23.5	0	0	0	9	9.5	18.5	18.5	1	0	0	0	0
		11	2022-05-19	LOUGA		NGANA SALL	M	70	N		20	M	AG	3	0	0	0	1	1	1	1	0	0	10	9	9	9	3	37	4	0.5	1	4	7	9.5	26	20.5	0	0	0	9	9	18	18	0	0	0	0	0
		13	2022-05-19	LOUGA		NGANA SALL	M	42	Y	MALAW	2	M	AG	3	0	0	0	1	0.5	0.5	0.5	0	0	10	9.5	9.5	9.5	1.5	38.5	0.5	0.5	0.5	9.5	9.5	9.5	30	28.5	0	0	0	9.5	9.5	19	19	0	0	0	9.5	9.5
		14	2022-05-19	LOUGA		NGANA SALL	M	75	Y	MAIMOUNA BA	7	M	AG	2	0	0	0	2	1	1	1	0	0	10	9	9	9	3	37	6	0.5	3	5	7	9	30.5	21	0	0	0	8.5	9	17.5	17.5	0	0	0	0	0
		16	2022-05-19	LOUGA		NGANA SALL	M	64	Y	ANTA MBOUP	20	M	AG	2	0	0	0	2	1	1	0	0	0	5	5	5	5	2	20	0	1	0	6	6	6	19	18	0	0	0	7	7	14	14	0	0	0	0	0
		18	2022-05-19	LOUGA		NGANA SALL	M	42	N		10	S	AG	4	0	0	0	1	0.5	0.5	0.5	0	0	10	9.5	9.5	9.5	1.5	38.5	2.5	2	0.5	7	9	9	30	25	0	0	0	9.5	9.5	19	19	1	0	0	0	0
		20	2022-05-19	LOUGA		NGANA SALL	M	58	N		4	S	AG	3	0	0	0	1	0.5	1	1	0	0	10	7.5	8	8	2.5	33.5	0.5	0.5	0.5	9.5	8	9.5	28.5	27	0	0	0	9.5	9.5	19	19	0.5	0	0	0	0
		21	2022-05-19	LOUGA		NGANA SALL	M	53	N		7	S	AG	3	0	0	0	1	0.5	0.5	0.5	0	0	10	9.5	9.5	9.5	1.5	38.5	5	0.5	1	5	7	9.5	28	21.5	0	0	0	9.5	9.5	19	19	1	0	0	0	0
		30	2022-05-20	LOUGA		MBOUT SOW	M	74	N		4	M	AG	3	0	0	0	1	0.5	0.5	0.5	0	0	10	9.5	9.5	9	1.5	38	5	0.5	2	5	8	9.5	30	22.5	0	0	0	9.5	9	18.5	18.5	0	0	0	0	0
		31	2022-05-20	LOUGA		MBOUT SOW	M	58	Y	NDEYE SOW	8	M	AG	3	0	0	0	1	0.5	0.5	0.5	0	0	10	9.5	9.5	9.5	1.5	38.5	2	0.5	0.5	8.5	9.5	9.5	30.5	27.5	0	0	0	9.5	9.5	19	19	1	0	0	0	0
		32	2022-05-20	LOUGA		MBOUT SOW	M	45	Y	SAMBA GUELAADJI	14	S	AG	2	0	0	0	1	0.5	0	0.5	0	0	6	7	6	5	1	24	1	0.5	0.5	7	6	6	21	19	0	0	0	9	8	17	17	2	0	0	0	0
		33	2022-05-20	LOUGA		MBOUT SOW	M	33	N		6	S	AG/TGC	3	0	0	0	1	0	0	0	0	0	9	9	6.5	6.5	0	31	3	0	0	5	7	9	24	21	0	0	0	8	8	16	16	3	0	0	0	0
		34	2022-05-20	LOUGA		MBOUT SOW	M	27	N		7	S	AG	2	1	2	1	2	0.5	0.5	1	0	0	10	9	9	8	2	36	5	7.5	2	5	8	3	30.5	16	9	9	9	9	7	43	16	1	2	2	0	0
		35	2022-05-20	LOUGA		MBOUT SOW	M	56	Y	ROUGUI SOW	10	M	AG	3	0	0	0	2	0	0	0	0	0	7	7	6	7	0	27	1	0.5	1	6	7	7	22.5	20	0	0	0	7	7	14	14	0	0	0	0	0
		36	2022-05-20	LOUGA		MBOUT SOW	M	74	N		1	M	Faol	2	0	0	0	2	1	1	1	0	0	10	8.5	9	9	3	36.5	0.5	0.5	1	9.5	8	9.5	29	27	0	0	0	9	9.5	18.5	18.5	0	0	0	0	0
		37	2022-05-20	LOUGA		MBOUT SOW	M	60	N		7	S	AG	2	0	0	0	2	2	2	2	0	0	10	8	8	9	6	35	2	0	0.5	9.5	8.5	9.5	30	27.5	0	0	0	8	8	16	16	2	0.5	0.5	0	0
		102	2022-05-20	LOUGA		DANGOUR	M	43	N			S	AG	2	0	1	1	2	0.5	0.5	1	0	0	10	9.5	9	9	2	37.5	0.5	0.5	0.5	9.5	8.5	9.5	29	27.5	8	8	8	7.5	6.5	38	14	0	0	0	0	0
		103	2022-05-20	LOUGA		DANGOUR	M	63	N		3	S	AG	2	0	0	0	1	0	0	0	0	0	8	8	8	8	0	32	1	1	0	7	7	7	23	21	1	0.5	0.5	8	8	18	16	1	0	0	0	0
		104	2022-05-20	LOUGA		DANGOUR	M	68	N		8	S	AG	3	0	0	0	1	0.5	0.5	0.5	0	0	10	9	9	9	1.5	37	4	1	0.5	4	8	9.5	27	21.5	0	0	0	9.5	9.5	19	19	1	0	0	0	0
		105	2022-05-20	LOUGA		DANGOUR	F	60	N		4	S	AG	3	0	0	0	1	0	0	0	0	0	7	7	7	7	0	28	0.5	1	0	7	7.5	7.5	23.5	22	0	0	0	8	7.5	15.5	15.5	0	0	0	0	1
		106	2022-05-20	LOUGA		DANGOUR	M	75	N		5	S	AG	3	0	0	0	1	0.5	0.5	0.5	0	0	10	9	9.5	8	1.5	36.5	0	0	2	9.5	8.5	9.5	29.5	27.5	0	0	0	9.5	9	18.5	18.5	0	0	0	0	0
		107	2022-05-20	LOUGA		DANGOUR	M	62	N		5	S	AG	2	0	0	0	1	0	0	0	0	0	8	8	8	8	0	32	1.5	1	0	7	7	7	23.5	21	0	0	0	7	8	15	15	1	0	0	0	0
		108	2022-05-20	LOUGA		DANGOUR	M		N		6	S	AG	3	0	0	0	1	0.5	0.5	1	0	0	10	9.5	9.5	8.5	2	37.5	0	0	2	9.5	8	9.5	29	27	0	0	0	9.5	9	18.5	18.5	0	0	0	0	9
		109	2022-05-20	LOUGA		DANGOUR	M	83	N		15	S	AG	3	0	0	0	1	0	0	0	0	0	8	8	7	7	0	30	1.5	0	1	7	7	8.5	25	22.5	0	0	0	7	8	15	15	3	0	0	0	0
		38	2022-05-20	LOUGA		BOUSSOURA LO	M	62	Y	ANTA BAABA	12	M	AG	3	0	0	0	1	0.5	0	1	0	0	10	10	9	9	1.5	38	4	0	1	6	8.5	9	28.5	23.5	0	0	0	9.5	9.5	19	19	0	0	0	0	0
		39	2022-05-20	LOUGA		BOUSSOURA LO	M	72	N		6	S	AG	2	1	1	1	2	0	0	0	0	0	7	7	6	9	0	29	0	2	2	6	6	6	22	18	2	2	2	6	7.5	19.5	13.5	2	0	0	0	0
		40	2022-05-20	LOUGA		BOUSSOURA LO	M	55	Y	NDIGUEUL	17	S	AG	3	0	1	1	1	0	0	0	0	0	8	8	8	6	0	30	2	0	0.5	6.5	8	8	25	22.5	0	0	0	8	8	16	16	2	0	0	0	0
		41	2022-05-20	LOUGA		BOUSSOURA LO	M	60	N		30	M	AG	2	1	0	0	2	0	0	1	0	0	6	6	6	6	1	24	0	1	0	8	8	7	24	23	1	0	0	7.5	7.5	16	15	0	1	0	0	0
		42	2022-05-20	LOUGA		BOUSSOURA LO	M	46	Y	PAPE FALL	9	M	AG	3	0	0	0	1	0.5	0.5	1	0	0	10	9.5	9.5	8.5	2	37.5	5	2	2	5	8	7	29	20	0	0	0	9	9	18	18	1	0	0	0	0
		43	2022-05-20	LOUGA		BOUSSOURA LO	M	83	Y	NORAINI	5	S	AG	3	0	0	0	1	0.5	1	0.5	0	0	10	9	9	9	2	37	0.5	0.5	0.5	9.5	8.5	9.5	29	27.5	0	0	0	9	9	18	18	0	0	0	0	0
		44	2022-05-20	LOUGA		BOUSSOURA LO	M	70	N		15	S	AG	3	0	0	0	1	0	0	0	0	0	8.5	8.5	8.5	6	0	31.5	1.5	0	1.5	6	6	7	22	19	0	0	0	8	7	15	15	2	0	0	0	0
		45	2022-05-20	LOUGA		BOUSSOURA LO	M	81	N		5	M	AG	3	0	0	0	1	1	1	0.5	0	0	10	9	9	9	2.5	37	0.5	0.5	0.5	9.5	8.5	9.5	29	27.5	0	0	0	9.5	9.5	19	19	0	0	0	0	0
		46	2022-05-20	LOUGA		BOUSSOURA LO	M	76	N			S	AG	3	0	0	0	1	0	0	0	0	0	8.5	8.5	7.5	6	0	30.5	1	0	0	5.5	6	6	18.5	17.5	0	0	0	7	8.5	15.5	15.5	1.5	0	0	1	0
		1	2022-05-19	LOUGA		KELLE NDIAYE	M	50	Y	ABDOU NDIAYE	5	S	AG	2	0	0	0	1	0	0	0	0	0	7	7	7	8	0	29	0	0	0	6	6	7	19	19	0	0	0	7	7	14	14	0	0	0	0	0
		2	2022-05-19	LOUGA		KELLE NDIAYE	M	50	Y	ALIOU NDIAYE	7	S	AG	3	1	2	1	1	0.5	0.5	0.5	0	0	10	9	9	9	1.5	37	0.5	0.5	0.5	9.5	9	9.5	29.5	28	1	1.5	6	10	9	27.5	19	1	0	0	0	0
		3	2022-05-19	LOUGA		KELLE NDIAYE	M	40	N		17	S	AG	2	0	0	0	1	0	0	0	0	0	6.5	6.5	6	6	0	25	0	0	0	8	8	8	24	24	0	0	0	7.5	7.5	15	15	3	0	0	0	0
		4	2022-05-19	LOUGA		KELLE NDIAYE	M	52	Y	FASSOU GUEWEUL	11	M	AG	2	0	0	0	1	0	0	0	0	0	6.5	6.5	6.5	6.5	0	26	0	1	0	8.5	8.5	8.5	26.5	25.5	0	0	0	7	7	14	14	0	0	1	0	0
		5	2022-05-19	LOUGA		KELLE NDIAYE	M	70	Y	GALAYE TOP	5	S	AG	3	0	0	0	1	0.5	1	0.5	0	0	10	9	9	9	2	37	0.5	7	0.5	9	8.5	7.5	33	25	0	0	0	9	10	19	19	0	0	0	0	0
		7	2022-05-19	LOUGA		DAME KEUR GUIRY	M	72	N		20	S	AG	3	0	0	0	1	0	0	0	0.5	0.5	7.5	7.5	7.5	7.5	1	30	1	0	1.5	7.5	7	7	24	21.5	0	0	0	6.5	7.5	14	14	1	0	0	0	0
		8	2022-05-19	LOUGA		DAME KEUR GUIRY	M	65	N		6	S	AG	3	0	0	0	1	0.5	0.5	0.5	0	0	10	9.5	9.5	9.5	1.5	38.5	0.5	1	0.5	0.5	7.5	7.5	17.5	15.5	0	0	0	9.5	9	18.5	18.5	0.5	0	0	0	0
		9	2022-05-19	LOUGA		DAME KEUR GUIRY	M		Y	GOR YALLA	7	S	AG	3	0	0	0	1	0	0	0	0	0	6	6	6	6	0	24	0	0	0	7	7	7	21	21	0	0	0	8	8	16	16	2	0	0	0	0
		10	2022-05-19	LOUGA		DAME KEUR GUIRY	M	70	N		12	S	AG	3	0	0	0	1	0.5	2	1	0	0	10	8.5	9	9	3.5	36.5	0.5	5	0.5	9.5	9	6.5	31	25	0	0	0	9	9	18	18	6.5	0	0	0	0
		11	2022-05-19	LOUGA		DAME KEUR GUIRY	M	45	Y	NDIAMBAR	4	S	TGC	3	0	0	0	1	0.5	0.5	0.5	0	0	10	9.5	9.5	9	1.5	38	0.5	3.5	0.5	9.5	9	6	29	24.5	0	0	0	9.5	9.5	19	19	0.5	0	0	0	0
		12	2022-05-19	LOUGA		DAME KEUR GUIRY	M	65	N			S	AG	2	0	0	0	1	0	0.5	0.5	0	0	6	6	6	6	1	24	1	1	0	5.5	6	4	17.5	15.5	0	0	1	6.5	8.5	16	15	0	0	0	0	0
		13	2022-05-19	LOUGA		DAME KEUR GUIRY	M	78	N			S	AG	2	0	0	0	1	0	0	0	0	0	6.5	6.5	6.5	6.5	0	26	1.5	0	0	7	7	8.5	24	22.5	0	0	0	7	7	14	14	2	0	0	0	0
		49	2022-05-20	LOUGA		VELINGARA	M		N		13	S	TGC	2	0	0	0	2	1	4.5	4.5	0	0	10	6	9	8	10	33	0.5	7.5	1.5	9.5	8	1.5	28.5	19	0	0	0	9	9	18	18	4.5	0	0	0	0
		50	2022-05-20	LOUGA		VELINGARA	M	35	Y	NDEYE GUEYE	20	M	AG	2	0	0	0	2	1.5	2	2	0	0	10	1.5	8	8	5.5	27.5	4.5	7	1.5	5	7.5	2	27.5	14.5	0	0	0	9	9	18	18	1.5	1.5	0	0	0
		51	2022-05-20	LOUGA		VELINGARA	M	55	N		8	M	AG	3	0	0	0	1	0.5	0.5	0.5	0	0	10	9	9	9	1.5	37	0.5	1.5	0.5	9.5	8	8	28	25.5	0	0	0	9	9	18	18	2.5	0	0	0	0
		52	2022-05-20	LOUGA		VELINGARA	M	77	N		12	S	AG	3	0	0	0	1	0	0	0	0	0	7.5	7.5	5	6	0	26	0	1	0	7.5	7.5	7.5	23.5	22.5	0	0	0	8	8	16	16	1.5	0	0	0	0
		53	2022-05-20	LOUGA		VELINGARA	M	62	N		10	S	AG	3	0	0	0	1	0	0	0	0	0	9	9	9	9	0	36	1.5	0.5	0	7	9	8	26	24	0	0	0	8	8	16	16	3	0	0	0	0
		54	2022-05-20	LOUGA		VELINGARA	M	51	N		8	S	TGC	3	0	0	0	1	0	0	0	0	0	8.5	8.5	7	7	0	31	1.5	1.5	0	8	8	7.5	26.5	23.5	1	1	1	8	8.5	19.5	16.5	3	0	0	0	0
		55	2022-05-20	LOUGA		VELINGARA	M	55	N		5	S	AG	2	0	0	0	1	0	0	0	0	0	8	8	8	8	0	32	1	0	0	7.5	7.5	7.5	23.5	22.5	1	0	0	8.5	8.5	18	17	2	0	0	0	0
		56	2022-05-20	LOUGA		VELINGARA	M	73	N		30	M	AG	2	0	0	0	3	1.5	1.5	1.5	0	0	5.5	5.5	5.5	5.5	4.5	22	2	0.5	1	6.5	6.5	6	22.5	19	0	0	0	7	7	14	14	7.5	1.5	1.5	0	0
		57	2022-05-20	LOUGA		VELINGARA	M	50	Y	MOURIDE	5	S	AG	3	0	0	0	1	0.5	0	0.5	0	0	10	10	9	9	1	38	0.5	0.5	0.5	9.5	8.5	9.5	29	27.5	0	0	0	9.5	9	18.5	18.5	1	0	0	0	0
		58	2022-05-20	LOUGA		VELINGARA	M	25	N		6	S	AG	2	0	0	0	2	1	3	2	0	0	10	7	8	7	6	32	0.5	9.5	2	9.5	6.5	2	30	18	0	0	0	8	9	17	17	2	0	0	0	0
		59	2022-05-20	LOUGA		VELINGARA	M	80	N		12	S	AG	2	0	0	0	2	1	3	3	0	0	10	7	8	8	7	33	0.5	8	0.5	9.5	8	1	27.5	18.5	0	0	0	8	9	17	17	2	0	0	0	0
		60	2022-05-20	LOUGA		VELINGARA	M	35	N		10	S	AG	3	0	0	0	1	0.5	0	0.5	0	0	10	10	9	9	1	38	0.5	0.5	1	9.5	9	9.5	30	28	0	0	0	9.5	9.5	19	19	1	0	0	0	0
		86	2022-06-03	DIOUBEL	BAMBEY	NDEGUE	F	40	Y	SOUMEKOU	2	S	AG	2	0	0	0	1	0	0	0	0	0	8.5	8.5	8.5	6.5	0	32	1	1	0	7	7	7	23	21	0	0	0	8	8	16	16	0	0	0	0	0
		87	2022-06-03	DIOUBEL	BAMBEY	NDEGUE	M	63	N		1	S	AG	2	0	0	0	1	0	0	0	0	0	8	8	7.5	7.5	0	31	0	1	0	7.5	7.5	6.5	22.5	21.5	0	0	0	8	8	16	16	0	0	0	0	0
		88	2022-06-03	DIOUBEL	BAMBEY	NDEGUE	M	50	N		16	S	AG	4	0	0	0	1	0	0	0	0	0	9	9	9	9	0	36	2	2	2	7	7	7	27	21	1	1	1	7	7	17	14	2	2	2	2	2
		89	2022-06-03	DIOUBEL	BAMBEY	NDEGUE	M	30	N		10	S	AG	4	0	1	1	1	0	0	0	0	0	10	9.5	9.5	9.5	0	38.5	0	2	2	6	6	5	21	17	5	5	4	4	5.5	23.5	9.5	0	0	0	2.5	0.5
		90	2022-06-03	DIOUBEL	BAMBEY	NDEGUE	M	58	N		2	S	AG	4	0	0	0	1	0	0	0	0	0	10	10	10	10	0	40	0	0	0	9.5	9.5	9.5	28.5	28.5	0	0	0	9.5	9.5	19	19	0	0	0	0	0
		91	2022-06-03	DIOUBEL	BAMBEY	NDEGUE	M	59	N		2	S	AG	2	0	0	0	1	0	0	0	0	0	7.5	7.5	7	7.5	0	29.5	2	1	0	7	8	7	25	22	0	0	0	7.5	8	15.5	15.5	0	0	0	0	0
		92	2022-06-03	DIOUBEL	BAMBEY	NDEGUE	M	64	N		1.5	M	AG	2	0	0	0	1	0	0	0	0	0	8.5	8.5	8.5	6.5	0	32	1.5	1.5	0	8	8	7	26	23	2	0	0	7.5	9	18.5	16.5	0	0	0	0	0
		93	2022-06-03	DIOUBEL	BAMBEY	NDEGUE	F	40	N		30	M	AG	2	0	0	0	1	0	0	0	0	0	7.5	7.5	6	8	0	29	2.5	1	0	7	7	7	24.5	21	0	0	0	7.5	8.5	16	16	0	0	0	0	0
		94	2022-06-03	DIOUBEL	BAMBEY	NDEGUE	M	55	Y	ABDOU NDIAYE	4	S	AG	3	0	0	0	1	0	0	0	0	0	8	9	9	9	0	35	0	2.5	0	8	8	6.5	25	22.5	0	0	0	8	8	16	16	0	0	0	0	0
		95	2022-06-03	DIOUBEL	BAMBEY	NDEGUE	F	25	N		4	S	AG	3	0	0	0	1	0.5	1	2	0	0	10	8	8	8	3.5	34	0	0	2	9.5	8	9.5	29	27	0	0	0	9.5	8.5	18	18	0	0	0	0	0
		96	2022-06-03	DIOUBEL	BAMBEY	NDEGUE	M	34	Y	MODOU DIOUF	14	S	AG	3	0	0	0	1	1	0.5	1	0	0	10	9.5	9.5	8	2.5	37	0	0	1.5	9.5	7.5	9.5	28	26.5	0	0	0	9.5	9.5	19	19	0	0	0	0	0
		97	2022-06-03	DIOUBEL	BAMBEY	NDEGUE	F	36	N		6	M	AG	2	0	0	0	2	1.5	2	2	3	0	10	8	8	8	8.5	34	5	0	2	5	6	9.5	27.5	20.5	0	0	0	9.5	8.5	18	18	0	0	0	0	0
		98	2022-06-03	DIOUBEL	BAMBEY	NDEGUE	M	60	N		17	S	AG	2	0	0	0	2	2	3	3.5	0	0	10	6.5	6.5	7	8.5	30	1	0	3	8.5	7	9.5	29	25	0	0	0	7	7	14	14	0	0	0	0	0
		99	2022-06-03	DIOUBEL	BAMBEY	NDEGUE	M	30	N		3	S	AG	3	0	0	0	1	0	0	0	0	0	7	7	7	7	0	28	2	0.5	2	4	8.5	4.5	21.5	17	0	0	0	8	8	16	16	1	1	1	1	1
		100	2022-06-03	DIOUBEL	BAMBEY	NDEGUE	M	53	N		1.6	S	AG	3	0	0	0	1	1	1	2	0	0	10	9.5	9	8	4	36.5	5	0	3	6	8.5	10	32.5	24.5	0	0	0	9	9	18	18	0	0	0	0	0
		101	2022-06-04	DIOURBEL	BAMBEY	AGYAYE	M	63	N		8	S	AG	2	0	0	0	1	0	0	0	0	0	8	8	8	7	0	31	0	1	0	9	8	7	25	24	0	0	0	8	8	16	16	2.5	0	0	0	0
		102	2022-06-04	DIOURBEL	BAMBEY	AGYAYE	M	40	Y	ABDOU GUEYE	10	S	AG	2	0	1	1	1	0	0	0	0	0	8	8	8	8	0	32	2	1	0.5	8.5	8.5	7	27.5	24	0	0	0	8	8	16	16	2	0	0	0	0
		103	2022-06-04	DIOURBEL	BAMBEY	AGYAYE	M	67	N		5	S	AG	3	0	0	0	1	2	1	1	0	0	10	9.5	8	7	4	34.5	5	0	2.5	5	8	9.5	30	22.5	0	0	0	9	9	18	18	2	0	0	0	0
		104	2022-06-04	DIOURBEL	BAMBEY	AGYAYE	M	72	N		2	M	AG	2	0	0	0	1	1	1	1	0	0	7	7	7.5	7.5	3	29	2	1	0	8	8	8	27	24	0	0	0	7	8	15	15	0	0	0	0	0
		105	2022-06-04	DIOURBEL	BAMBEY	AGYAYE	M	48	N		4	S	AG	4	0	0	0	1	0	0	0	0	0	10	9	9	9	0	37	0	0	0	8.5	8.5	8.5	25.5	25.5	0	0	0	9	9	18	18	0	0	0	0	0
		106	2022-06-04	DIOURBEL	BAMBEY	AGYAYE	M	79	N		3	S	AG	3	0	0	0	1	0	0	0	0	0	10	9	9	9	0	37	0	0	0	8	8	8	24	24	0	0	0	9	8	17	17	0	0	0	0	0
		107	2022-06-04	DIOURBEL	BAMBEY	AGYAYE	M	51	N		2	M	AG	3	0	1	1	2	0	0	0	0	0	10	8	8	8	0	34	2.5	4	0.5	3	6	2.5	18.5	11.5	4	1	1	7	7	20	14	0	0	0	0	0
		108	2022-06-04	DIOURBEL	BAMBEY	AGYAYE	F	56	N		2	S	AG	3	0	0	0	1	0	0	0	0	0	9	9	9	7	0	34	0	1	0	8	8	9	26	25	0	0	0	8	9	17	17	0	0	0	0	0
		109	2022-06-04	DIOURBEL	BAMBEY	AGYAYE	F	24	N		2	S	AG	2	0	0	0	1	0	0	0	0	0	9	9	9	8	0	35	0	1	0	8	8	8	25	24	0	0	0	8	8	16	16	1	0	0	0	0
		110	2022-06-04	DIOURBEL	BAMBEY	AGYAYE	M	48	N		3	S	AG	3	0	1	1	1	0	0	0	0	0	8	8	8	8	0	32	0	1	1	9	9	8	28	26	1	0.5	0.5	8.5	8.5	19	17	2	0	0	0	0
		111	2022-06-04	DIOURBEL	BAMBEY	AGYAYE	M	70	Y	NANGOU	7	S	AG	3	0	0	0	1	1	1	2	0	0	10	9	8	8	4	35	5	1	2	5	7	9	29	21	0	0	0	8	8.5	16.5	16.5	1	0	0	0	0
		112	2022-06-04	DIOURBEL	BAMBEY	AGYAYE	M	34	N		3	S	AG	2	0	1	1	2	1	2	2	0	0	10	7	7	7	5	31	7	0.5	3	3	6.5	9	29	18.5	3	3	3	9	8	26	17	0	0	0	0	0
		113	2022-06-04	DIOURBEL	BAMBEY	AGYAYE	F	40	Y	KHADY NDIAYE	3	M	AG	2	0	0	0	2	2	4	4	0	0	10	7	7	7	10	31	5	0.5	2	5	8.5	9.5	30.5	23	0	0	0	7	7	14	14	0	0	0	0	0
		32	2022-06-02	DIOURBEL	BAMBEY	BATTAL	M	63	Y	MALAM	15	S	AG	2	0	0	0	2	2	0.5	3	0	0	10	9.5	7	8	5.5	34.5	0.5	0.5	2	9.5	8	9.5	30	27	0	0	0	9	9	18	18	0	0	0	0	0
		33	2022-06-02	DIOURBEL	BAMBEY	BATTAL	M	50	Y	SONKO	2	S	AG	3	0	0	0	1	0.5	0.5	0.5	0	0	10	9.5	9.5	8.5	1.5	37.5	5	0.5	0.5	5	8	9.5	28.5	22.5	0	0	0	9	9	18	18	0	0	0	0	0
		34	2022-06-02	DIOURBEL	BAMBEY	BATTAL	M	55	N		2	S	AG	2	0	0	0	2	2	2	4	0	0	10	7	6	7	8	30	1	2	2	9.5	8	7.5	30	25	0	0	0	7	6	13	13	0	0	0	0	0
		35	2022-06-02	DIOURBEL	BAMBEY	BATTAL	F	44	N		12	M	AG	1	1	0	0	3	1	1	2	0	0	9	9	6	8	4	32	5	0.5	8	5	9	9.5	37	23.5	0	0	0	5	5	10	10	2	1	0	0	0
		36	2022-06-02	DIOURBEL	BAMBEY	BATTAL	M	60	N		4	S	AG	4	0	0	0	1	0	0	0	0	0	9	9	9	9	0	36	0	0	0	9	9	9	27	27	0	0	0	9	8	17	17	0	0	0	0	0
		37	2022-06-02	DIOURBEL	BAMBEY	BATTAL	M	68	N		4	M	AG	3	0	0	0	1	0	0	1	0	0	5	5	4.5	5	1	19.5	3	0	0	6	6	8	23	20	0	0	0	8	8	16	16	2	0	1	0	0
		38	2022-06-02	DIOURBEL	BAMBEY	BATTAL	M	69	N		6	S	AG	3	0	0	0	1	1	0	0	0	0	8	8	8	7	1	31	1.5	0	0	6.5	8	7	23	21.5	0	0	0	8	8	16	16	2	0	0	0	0
		39	2022-06-02	DIOURBEL	BAMBEY	BATTAL	M	66	N		2	S	AG	2	0	0	0	1	1	1	1	0	0	7.5	7.5	7.5	7.5	3	30	2.5	1	0	5.5	8	8	25	21.5	0	0	0	7.5	8	15.5	15.5	1.5	0	0	0	0
		40	2022-06-02	DIOURBEL	BAMBEY	BATTAL	M	18	N		6	S	AG	4	0	0	0	1	0.5	0.5	0.5	0	0	10	9	9	8	1.5	36	0	0.5	1	9	8	9.5	28	26.5	0	0	0	9.5	10	19.5	19.5	0	0	0	0	0
		41	2022-06-02	DIOURBEL	BAMBEY	BATTAL	M	55	N		4	S	AG	2	0	0	0	2	1	0.5	3	0	0	10	9.5	8	8	4.5	35.5	5	9.5	2	6	8	9.5	40	23.5	0	0	0	8.5	9	17.5	17.5	0	0	0	0	0
		42	2022-06-02	DIOURBEL	BAMBEY	BATTAL	M	52	N		17	S	AG	2	0	0	0	2	2.5	2	3	0	0	10	8	5	8	7.5	31	4	0.5	1		7.5	9.5	22.5	17	0	0	0	8	8	16	16	0	0	0	0	0
		43	2022-06-02	DIOURBEL	BAMBEY	BATTAL	M	42	Y	DOKHOUL TIAKHANE	5	S	TGC	3	0	0	0	2	0.5	1	0.5	0	0	10	8.5	9	8	2	35.5	4	0.5	3	5	8	9.5	30	22.5	0	0	0	9	9	18	18	0	0	0	0	0
		44	2022-06-02	DIOURBEL	BAMBEY	BATTAL	M	52	Y	MARIE SALL	3	M	AG	2	0	0	0	1	1	0	0	0	0	7	7	7.5	7	1	28.5	3	1	1	8	8	8	29	24	0	0	0	8.5	8.5	17	17	1	0	2	0	0
		68	2022-06-03	DIOURBEL	BAMBEY	GATTE GALO	M	66	Y	MASSAMBA THIAW	8	S	AG	2	0	0	0	1	0	0	0	0	0	7.5	7.5	7.5	7.5	0	30	3	1	0	8	8	8	28	24	0	0	0	8	9	17	17	4	0	0	0	0
		69	2022-06-03	DIOURBEL	BAMBEY	GATTE GALO	M	59	N		7	S	AG	3	0	0	0	1	0	0	0	0	0	7.5	10	10	10	0	37.5	0	0	0	9	9	9	27	27	0	0	0	9	7.5	16.5	16.5	0	0	0	0	0
		70	2022-06-03	DIOURBEL	BAMBEY	GATTE GALO	M	70	N		5	S	AG	3	0	0	0	1	0	0	0	0	0	9	9	9	9	0	36	0	0	0	8.5	8.5	8.5	25.5	25.5	0	0	0	9	9	18	18	0	0	0	0	0
		71	2022-06-03	DIOURBEL	BAMBEY	GATTE GALO	M	59	N		1	F	AG	1	0	2	1	3	3	6	6	0	0	9	6	6	5	15	26	5	0.5	2.5	5	6	9	28	20	7	7	6.5	4	3	27.5	7	0	2	3	0	0
		72	2022-06-03	DIOURBEL	BAMBEY	GATTE GALO	M	50	Y	BADARA KANE	20	S	AG	2	0	0	0	2	3	3	3	0	0	10	7	4	8	9	29	4	0	3	6	7	9.5	29.5	22.5	0	0	0	9	8	17	17	1	0	0	0	0
		73	2022-06-03	DIOURBEL	BAMBEY	GATTE GALO	M	40	Y	MAY POOT	12	S	AG	2	0	0	0	1	0	0	0	0	0	7.5	7.5	7.5	6	0	28.5	3	0	0	7	7	6	23	20	0	0	0	7	7.5	14.5	14.5	4	0	0	0	0
		74	2022-06-03	DIOURBEL	BAMBEY	GATTE GALO	F	60	N		30	S	AG	2	0	0	0	1	0	0	0	0	0	7.5	7.5	7.5	6	0	28.5	2	0	0	8	7	8.5	25.5	23.5	0	2	1	7	8	18	15	4	0	0	0	0
		75	2022-06-03	DIOURBEL	BAMBEY	GATTE GALO	M	36	N		15	S	AG	2	0	2	2	2	3	3.5	47	0	0	10	4	3	4	53.5	21	5	0	3	5	7.5	9.5	30	22	5	5	5	7.5	6.5	29	14	2.5	1	1	0	0
		76	2022-06-03	DIOURBEL	BAMBEY	GATTE GALO	M	38	N		15	S	AG	2	0	0	0	2	2	3	2	0	0	10	8	8	8	7	34	5	0	3	5	7.5	9.5	30	22	0	0	0	9	8.5	17.5	17.5	0	0	0	0	0
		77	2022-06-03	DIOURBEL	BAMBEY	GATTE GALO	M	55	N		15	S	AG	3	0	0	0	1	1	0.5	1	0	0	10	9.5	8	7.5	2.5	35	4.5	0	2	5	6	9	26.5	20	0	0	0	9	9	18	18	0	0	0	0	0
		78	2022-06-03	DIOURBEL	BAMBEY	GATTE GALO	M	35	Y	MALAW	8	S	AG	3	0	0	0	1	0	0	0	0	0	8.5	8.5	8.5	8.5	0	34	0	0	0	9	8	8	25	25	0	0	0	9	9	18	18	0	0	0	0	0
		79	2022-06-03	DIOURBEL	BAMBEY	GATTE GALO	M	70	N		9	S	AG	2	0	2	1	2	2	2	2	2	2	1	5	5	5	10	16	4	3	2	5	5	5	24	15	7	7	4	6.5	6	30.5	12.5	1.5	1	1	1	1
		80	2022-06-03	DIOURBEL	BAMBEY	GATTE GALO	M	56	N		3	S	AG	2	0	0	0	1	0	0	0	0	0	7	7	7	8.5	0	29.5	0	2	0	7	7	5	21	19	0	0	0	8	7	15	15	2	0	0	0	0
		81	2022-06-03	DIOURBEL	BAMBEY	GATTE GALO	M	79	Y	LAT DIOR	2	S	AG	2	0	2	1	2	0	0	0	0	0	7.5	7.5	7.5	7.5	0	30	2	0	1	7	8	8	26	23	2	2	2	7	8	21	15	0	0	0	0	0
		82	2022-06-03	DIOURBEL	BAMBEY	GATTE GALO	M	66	N		7	S	AG	2	0	0	0	1	0	0	0	0	0	8	8	8	8	0	32	2	0	1.5	8	8	6.5	26	22.5	0	0	0	8	8	16	16	3	0	0	0	0
		83	2022-06-03	DIOURBEL	BAMBEY	GATTE GALO	M	40	N		3	S	AG	3	0	0	0	1	0	0	0	0	0	9	9	9	9	0	36	3	3	0	8	7	7	28	22	0	0	0	9	9	18	18	0	0	0	0	0
		84	2022-06-03	DIOURBEL	BAMBEY	GATTE GALO	M	68	N		4	S	AG	2	0	0	0	1	0	0	0	0	0	8	8	8	7	0	31	3	1	2	7.5	7.5	6.5	27.5	21.5	1	0	0	8	8	17	16	3	0	0	0	0
		85	2022-06-03	DIOURBEL	BAMBEY	GATTE GALO	M	55	Y	OULD PAKI	12	S	AG	1	0	0	0	3	2.5	3	3.5	0	0	10	6.5	6	7	9	29.5	5	4	2	5	6	6	28	17	0	0	0	8	6	14	14	4.5	0	0	0	0
		10	2022-06-03	DIOURBEL	BAMBEY	GATTE GALO	M	50	Y	MBAGNICK SENE	9	S	AG	3	0	0	0	1	1	1	1	0	0	10	8	9	8	3	35	4	0	1	5	8	9.5	27.5	22.5	0	0	0	9	9	18	18	0	0	0	0	0
		59	2022-06-03	DIOURBEL	BAMBEY	PEY SINDIANE	M	73	Y	TAPHA THIAW	7	S	AG	2	0	0	0	1	0	0	0	0	0	9	9	9	9	0	36	1	1	1	7.5	7.5	7.5	25.5	22.5	1	1	1	8	5	16	13	1	1	1	1.5	1.5
		60	2022-06-03	DIOURBEL	BAMBEY	PEY SINDIANE	M	65	N		8	S	AG	2	0	0	0	1	0	0	0	0	0	6.5	7	8	8	0	29.5	3	1	0	8.5	8.5	8.5	29.5	25.5	1.5	1.5	0.5	8	7	18.5	15	3.5	0	0	0	0
		61	2022-06-03	DIOURBEL	BAMBEY	PEY SINDIANE	M	52	N		2	S	AG	2	0	0	0	2	1	1	2	0	0	10	8	7.5	7	4	32.5	0	0	1	9.5	8	9.5	28	27	0	0	0	9	9	18	18	0	0	0	0	0
		62	2022-06-03	DIOURBEL	BAMBEY	PEY SINDIANE	M	51	Y	BAYE FALL	4	S	TGC	3	0	0	0	1	0	0	0	0	0	9	9	9	8	0	35	2	0	0	6.5	8	8	24.5	22.5	0	0	0	8	8	16	16	2	0	0	0	0
		63	2022-06-03	DIOURBEL	BAMBEY	PEY SINDIANE	M	71	N		5	S	AG	2	0	0	0	1	0	0	0	0	0	8	8	8	7	0	31	0	1	0	9	7	7	24	23	0	2	1	8	9	20	17	3	0	0	0	0
		64	2022-06-03	DIOURBEL	BAMBEY	PEY SINDIANE	M	30	N		1.6	S	AG	2	0	0	0	2	2	2	2	0	0	10	9	8	7	6	34	0	0	1	9.5	9	9.5	29	28	0	0	0	9	9	18	18	0	0	0	0	0
		65	2022-06-03	DIOURBEL	BAMBEY	PEY SINDIANE	M	65	N		2	S	AG	3	0	0	0	1	1	0.5	1	0	0	10	9	9	9	2.5	37	5	0.5	2	7	8	9	31.5	24	0	0	0	9	9	18	18	0	0	0	0	0
		66	2022-06-03	DIOURBEL	BAMBEY	PEY SINDIANE	M	41	N		2	S	AG	2	0	0	0	2	2.5	2.5	4	0	0	10	8	7	7	9	32	0.5	0	3	9.5	8	9.5	30.5	27	0	0	0	9.5	9	18.5	18.5	0	0	0	0	0
		67	2022-06-03	DIOURBEL	BAMBEY	PEY SINDIANE	M	70	Y	MOURIDE	2	S	AG	2	0	0	0	1	0	0	0	0	0	8	8	8	7.5	0	31.5	0	0	0	9	9	9	27	27	0	0	0	8	8	16	16	0	0	0	0	0
		46	2022-06-02	DIOURBEL	BAMBEY	NGUEYE NGUEYE	M	46	N			S	AG	4	0	0	0	1	0	0	0	0	0	10	9	9	9	0	37	0	0	0	9	8.5	8.5	26	26	0	0	0	8	8	16	16	0	0	0	0	0
		45	2022-06-02	DIOURBEL	BAMBEY	NGUEYE NGUEYE	M	58	Y	DOUD SANE	7	S	AG	3	0	0	0	1	0	0	0	0	0	10	9	8	8	0	35	0	0	0	8	8	8	24	24	0	0	0	9	9	18	18	0	0	0	0	0
		47	2022-06-02	DIOURBEL	BAMBEY	NGUEYE NGUEYE	M	55	Y	LAT DIOR	22	S	AG	3	0	0	0	1	0	0	0	0	0	7	7	7	6.5	0	27.5	3	0	1.5	8	8	8	28.5	24	0	0	0	8	8	16	16	0	0	0	0	0
		48	2022-06-02	DIOURBEL	BAMBEY	NGUEYE NGUEYE	M	58	N		20	S	AG	3	0	0	0	1	0	0	0	0	0	7	7	6	6	0	26	3	0	1.5	7	7	8	26.5	22	0	0	0	7	8	15	15	3	0	0	0	0
		49	2022-06-02	DIOURBEL	BAMBEY	NGUEYE NGUEYE	M	64	Y	DIOR MBAYE	5	S	AG	2	0	0	0	1	1	0	0	0	0	7	7	8	7	1	29	3	2	2	7	8	8	30	23	0	0	0	8	8	16	16	2	0	0	0	0
		50	2022-06-02	DIOURBEL	BAMBEY	NGUEYE NGUEYE	M	65	N		7	S	AG	3	0	0	0	1	0	0	0	0	0	9	7	7	6	0	29	5	2	2	7	7	7	30	21	0	0	0	7	7	14	14	0	0	0	0	0
		51	2022-06-02	DIOURBEL	BAMBEY	NGUEYE NGUEYE	M	58	Y	JACKSON	9	S	AG	4	0	0	0	1	0	0	0	0	0	1	9	9	9	0	28	9	9	9	9	9	9	54	27	0	0	0	9	9	18	18	0	0	0	0	0
		52	2022-06-02	DIOURBEL	BAMBEY	NGUEYE NGUEYE	M	61	Y	DOUDOU NGOM	4	S	AG	3	0	0	0	1	1	1	1	0	0	10	9	9	7	3	35	2	0	2.5	9	8	9.5	31	26.5	0	0	0	9	9	18	18	0	0	0	0	0
		53	2022-06-02	DIOURBEL	BAMBEY	NGUEYE NGUEYE	M	65	Y	YIGO DIOUF	10	S	AG	3	0	0	0	1	1	1	1	0	0	10	9	9	9	3	37	5	0	2	6	9	9.5	31.5	24.5	0	0	0	9	9	18	18	0	0	0	0	0
		54	2022-06-02	DIOURBEL	BAMBEY	NGUEYE NGUEYE	M	56	Y	RAMOS	13	S	AG	3	0	0	0	1	0.5	0.5	0.5	0	0	10	9	9	8	1.5	36	0.5	0	1	9.5	8	9.5	28.5	27	0	0	0	9	9	18	18	2	0	0	0	0
		55	2022-06-02	DIOURBEL	BAMBEY	NGUEYE NGUEYE	M	50	Y	TAMPON	2	S	AG	2	0	2	1	2	1	1	1	0	0	10	9.5	9	8	3	36.5	5	0	2	5	8	9.5	29.5	22.5	5	4	4	8	8	29	16	0	0	0	0	0
		56	2022-06-02	DIOURBEL	BAMBEY	NGUEYE NGUEYE	M	60	N		4	S	AG	2	0	1	1	2	1	1	1	0	0	6.5	6.5	6.5	6.5	3	26	1	0	2	7	7	7	24	21	0	0	0	8	8	16	16	1	0	0	0	0
		57	2022-06-02	DIOURBEL	BAMBEY	NGUEYE NGUEYE	M	40	Y	MOURIDE	3	S	AG	3	0	0	0	1	1	1	1	0	0	10	9.5	9	8	3	36.5	5	0	2	5	8	9.5	29.5	22.5	0	0	0	9	9	18	18	1	0	0	0	0
		58	2022-06-02	DIOURBEL	BAMBEY	NGUEYE NGUEYE	M	60	Y	MOISE BANGOURA	8	S	AG	2	0	0	0	2	1	0	2	0	0	10	9	9	7	3	35	5	4	1	5	7.5	6.5	29	19	0	0	0	9	9	18	18	3	0	0	0	0
		1	2022-06-01	DIOURBEL	BAMBEY	BARI NDONDOL	M	68	Y	AL BOURAKH	7	S	AG	3	0	0	0	1	0.5	0.5	0.5	0	0	10	9.5	7	9	1.5	35.5	3	0	1	7	8	9	28	24	0	0	0	9	9	18	18	0	0	0	0	0
		2	2022-06-01	DIOURBEL	BAMBEY	BARI NDONDOL	M	55	Y	KABOU GUEYE	13	S	AG	2	0	0	0	2	1	1	1	0	0	10	9	9	7	3	35	0	0	1	9.5	8	9.5	28	27	0	0	0	8.5	9	17.5	17.5	2	0	0	0	0
		3	2022-06-01	DIOURBEL	BAMBEY	BARI NDONDOL	M	40	Y	MOURIDE	9	S	AG	2	0	0	0	2	3	3	3	0	0	10	7	8	8	9	33	4	0	2	5	8	9.5	28.5	22.5	1.5	2	2	6.5	7	19	13.5	2	1	0	0	0
		4	2022-06-01	DIOURBEL	BAMBEY	BARI NDONDOL	F	58	N		4	M	AG	2	0	0	0	1	1.5	1.5	0.5	0	0	8	8	8	8	3.5	32	0	1	0	6.5	7	7.5	22	21	1	0	0	7	7	15	14	0	0	0	0	0
		5	2022-06-01	DIOURBEL	BAMBEY	BARI NDONDOL	M	58	Y	MBAYE	8	S	AG	2	0	0	0	1	1	1	0	0	0	6.5	6.5	6.5	5	2	24.5	2	1	2.5	6.5	6.5	6.5	25	19.5	0	0	0	8	8	16	16	2	0	0	0	0
		6	2022-06-01	DIOURBEL	BAMBEY	BARI NDONDOL	M	41	N		6	S	AG	2	0	0	0	1	1	1	0	0	0	7	7	8	7	2	29	3	2	2	7	7	7	28	21	0	0	0	8	8	16	16	4	0	0	0	0
		7	2022-06-01	DIOURBEL	BAMBEY	BARI NDONDOL	F	62	N		2	S	AG	2	0	0	0	1	1	1	0	0	0	8	8	7.5	8	2	31.5	3	1	3	6.5	6.5	7	27	20	0	0	0	7	8	15	15	0	0	0	0	0
		8	2022-06-01	DIOURBEL	BAMBEY	BARI NDONDOL	M	65	N		5	S	AG	2	0	0	0	1	1.5	1.5	0	0	0	7.5	7.5	8	6	3	29	3	1	0	6	7	6.5	23.5	19.5	0	0	0	7.5	8	15.5	15.5	2	0	0	0	0
		9	2022-06-01	DIOURBEL	BAMBEY	BARI NDONDOL	M	65	N		13	S	AG	3	0	0	0	1	1	1	1	0	0	9.5	9	9	9	3	36.5	1	0	1.5	9	8	9.5	29	26.5	0	0	0	9	9	18	18	0	0	0	0	0
		10	2022-06-01	DIOURBEL	BAMBEY	BARI NDONDOL	M	67	Y	SOUDOU SENE	10	S	AG	2	0	0	0	2	2	3	3	0	0	10	7	8	7.5	8	32.5	5	1	5	5	8	9.5	33.5	22.5	0	0	0	8	7.5	15.5	15.5	0	0	0	0	0
		11	2022-06-01	DIOURBEL	BAMBEY	BARI NDONDOL	M		N			S	AG															0	0							0	0						0	0
		12	2022-06-01	DIOURBEL	BAMBEY	BARI NDONDOL	M	35	Y	DOM NDEYE	6	S	AG	3	0	0	0	1	1.5	1	1	1	0	10	8	7.5	7	4.5	32.5	3	1.5	2	2	6	9	23.5	17	0	0	0	7.5	9	16.5	16.5	5	0	0	0	0
		13	2022-06-01	DIOURBEL	BAMBEY	BARI NDONDOL	M	63	Y	YALLAH YANA	6	S	AG	4	0	0	0	1	0	0	0	0	0	9	9	9	9	0	36	0	0	1	9	9	9	28	27	3	0	0	9	9	21	18	0	0	0	0	0
		14	2022-06-01	DIOURBEL	BAMBEY	BARI NDONDOL	M	70	N		3	S	AG	2	0	0	0	1	1	0.5	1	0	0	10	9	9	9	2.5	37	2	0.5	1	9	8	9.5	30	26.5	0	0	0	9	9	18	18	0	0	0	0	0
		15	2022-06-01	DIOURBEL	BAMBEY	NDONDOL SESSENE	M	22	Y	YORO	5	S	AG	2	0	0	0	1	1	1	0	0	0	7	7	8	7	2	29	2	0	0	8	8	8	26	24	0	0	0	8	9	17	17	3	0	0	0	0
		16	2022-06-01	DIOURBEL	BAMBEY	NDONDOL SESSENE	M	53	Y	DIA?ODI DIENE	8	S	AG	3	0	0	0	2	0	0	0	0	0	9	10	10	10	0	39	0	0	2	8	6	5	21	19	1	1	0	7	7	16	14	1	1	0	0	0
		17	2022-06-01	DIOURBEL	BAMBEY	NDONDOL SESSENE	M	55	Y	NDIESANE DIOM	9	S	AG	3	0	0	0	1	0	0	0	0	0	1	9	9	9	0	28	0	0	0	9	9	9	27	27	0	0	0	9	9	18	18	0	0	0	0	0
		18	2022-06-01	DIOURBEL	BAMBEY	NDONDOL SESSENE	M	55	Y	TOUBAB	14	S	AG	2	0	0	0	1	0	0	0	0	0	7	7	7	5	0	26	3	2	0	7	8	7	27	22	0	0	0	8	8	16	16	0	0	0	0	0
		19	2022-06-01	DIOURBEL	BAMBEY	NDONDOL SESSENE	M	78	N		8	S	AG	2	0	0	0	2	2	2	2	0	0	9	7.5	7.5	7	6	31	5	2	3	5	7	9	31	21	0	0	0	8	8	16	16	0	0	0	0	0
		20	2022-06-01	DIOURBEL	BAMBEY	NDONDOL SESSENE	M	64	Y	MANE	10	M	AG	2	0	0	0	1	0	0	0	0	0	7	7	7	8	0	29	2	0	1	7	8	8	26	23	0	0	0	6.5	8	14.5	14.5	0	0	0	0	0
		21	2022-06-01	DIOURBEL	BAMBEY	NDONDOL SESSENE	M	67	N		9	S	TGC	2	0	1	1	1	0	0	0	0	0	7	7	7	6	0	27	2.5	0	1	6	6	8	23.5	20	0	0	0	8	8	16	16	3	0	0	0	0
		22	2022-06-01	DIOURBEL	BAMBEY	NDONDOL SESSENE	M	56	Y	KHEWEUL	2	S	AG	2	0	0	0	1	0	0	0	0	0	8	8	8	6	0	30	0	2	0	7	7	7	23	21	0	0	0	7	7	14	14	0	0	0	0	0
		23	2022-06-01	DIOURBEL	BAMBEY	NDONDOL SESSENE	F	45	N		10	M	AG	1	1	0	0	3	0	0	0	0	0	1	4	1	1	0	7	0	0	0	3	3	0	6	6	1	1	1	1	1.5	5.5	2.5	1	1	1	1	5
		24	2022-06-01	DIOURBEL	BAMBEY	NDONDOL SESSENE	M	65	N		10	S	AG	2	0	1	1	2	3	3	2	0	0	0	4	5	5	8	14	3	1	0	0	2	5	11	7	0	0	0	4	2	6	6	0	0	0	0	0
		25	2022-06-01	DIOURBEL	BAMBEY	NDONDOL SESSENE	M	41	N		8	S	AG	2	0	0	0	2	2	3	3	0	0	10	7	7	7	8	31	5	7	3	5	7	2	29	14	0	0	0	7	7	14	14	0	0	0	0	0
		26	2022-06-01	DIOURBEL	BAMBEY	NDONDOL SESSENE	M	40	N		3	S	AG	2	0	0	0	1	1	0	0	0	0	7	8	8	7	1	30	3	1.5	0	6	7	6	23.5	19	0	0	0	7	8	15	15	0	0	0	0	0
		27	2022-06-01	DIOURBEL	BAMBEY	NDONDOL SESSENE	M	60	Y	IBOU NDONG	5	S	AG	3	0	0	0	1	1	0.5	0.5	0	0	10	9	9	8	2	36	1	0.5	2	9	8	9.5	30	26.5	1	0	0	9	9	19	18	1	0	0	0	0
		28	2022-06-01	DIOURBEL	BAMBEY	NDONDOL SESSENE	M	63	Y	DJIK JAMM	3	S	AG	3	0	0	0	1	1	1	1	0	0	10	9	9	8	3	36	0	1	1	10	8	9	29	27	0	0	0	9	9	18	18	1	0	0	0	0
		29	2022-06-01	DIOURBEL	BAMBEY	NDONDOL SESSENE	M	60	Y	DEM DIK	10	S	AG	2	0	0	0	2	3	1	2	0	0	10	9	7.5	7.5	6	34	7	3	2	3	7	7	29	17	0	0	0	7	8	15	15	0	0	0	0	0
		30	2022-06-01	DIOURBEL	BAMBEY	NDONDOL SESSENE	M	34	N		12	M	AG	1	0	0	0	3	3	3	3	0	0	7	7	7	8	9	29	5	8	2	5	4	1	25	10	0	0	0	6	6	12	12	1	2	2	0	0
		31	2022-06-01	DIOURBEL	BAMBEY	NDONDOL SESSENE	M	55	N		6	S	AG	2	0	0	0	1	0	0	0	0	0	7	7	7	7	0	28	0	1	0	6.5	6.5	6.5	20.5	19.5	0	0	0	8	8	16	16	2	0	0	0	0
		45	2022-06-02	DIOURBEL	BAMBEY	NGARAF 1	M	37	Y	BAYE FALL	1.5	F	AG	2	0	0	0	2	3	2	3	0	0	10	9	9	6.5	8	34.5	6	0.5	2	5	8	9	30.5	22	0	0	0	7	7	14	14	0	0	0	0	0
		46	2022-06-02	DIOURBEL	BAMBEY	NGARAF 1	M	65	N		5	S	AG	2	0	0	0	1	1	1	1	0	0	6.5	6.5	6.5	6.5	3	26	2	1	2	7	7	8	27	22	0	0	0	7	8	15	15	3	0	0	0	0
		47	2022-06-02	DIOURBEL	BAMBEY	NGARAF 1	M	62	Y	GENERAL DE GAULE	5	S	AG	2	0	2	1	2	3	3	3	0	0	9	7	8	7	9	31	5	0.5	2	6	8	9.5	31	23.5	3	3	6.5	7	7	26.5	14	0	1	1	0	0
		48	2022-06-02	DIOURBEL	BAMBEY	NGARAF 1	M	36	N		6	M	AG	1	0	1	1	3	2	2	2	1	1	5	5	6	6	8	22	3	1	2	7	7	7	27	21	2	2	0	6	8	18	14	0	1	0	0	0
		49	2022-06-02	DIOURBEL	BAMBEY	NGARAF 1	M	84	Y	GUELEMOU	9	S	AG	2	0	0	0	1	0	0	0	0	0	8	8	7	7	0	30	3	2	2	8	7	7	29	22	0	0	0	8	8	16	16	4	0	0	0	0
		50	2022-06-02	DIOURBEL	BAMBEY	NGARAF 1	M	64	N		4	S	AG	2	1	0	0	1	0	0	0	0	0	8	8	8	8	0	32	2	1	1	7.5	7.5	7.5	26.5	22.5	0	0	0	8	8	16	16	3	0	0	0	0
		51	2022-06-02	DIOURBEL	BAMBEY	NGARAF 1	M	48	Y	THIERNO	7	S	AG	4	0	1	1	1	0	0	0	0	0	9	9	9	9	0	36	5	1	1	5	6	6	24	17	2	0	0	7	7	16	14	0	0	0	0	0
		52	2022-06-02	DIOURBEL	BAMBEY	NGARAF 1	M	50	N		7	S	AG	4	0	1	1	1	0	0	0	0	0	9	8.5	8.5	8.5	0	34.5	2	1	0	7	7	7	24	21	0	0	0	8.5	9	17.5	17.5	0	0	0	0	0
		53	2022-06-02	DIOURBEL	BAMBEY	NGARAF 1	M	40	Y	MOURIDE	3	S	AG	3	0	0	0	1	1	1	1	10	10	0	8	9	7.5	23	24.5	5	0.5	3	5	8	9.5	31	22.5	0	0	0	9	9	18	18	0	0	0	0	0
		54	2022-06-02	DIOURBEL	BAMBEY	NGARAF 1	M	58	Y	MBAYE DONDE	8	S	AG	3	0	0	0	1	0	0	0	0	0	8	7	8	6.5	0	29.5	3	3	0	6	8	7	27	21	2	2	2	8	8	22	16	4	0	0	0	0
		55	2022-06-02	DIOURBEL	BAMBEY	NGARAF 1	M	66	Y	DIAMA GUEUNE	6	S	AG	2	0	0	0	1	0	0	0	0	0	7.5	7.5	7.5	6.5	0	29	3	2.5	2	7	8	8	30.5	23	0	0	0	7	7	14	14	3	0	0	0	0
		56	2022-06-02	DIOURBEL	BAMBEY	NGARAF 1	M	48	Y	MOURIDE	2	S	AG	2	0	1	1	2	3	3	3	0	0	10	6.5	6.5	6.5	9	29.5	5	0.5	3	5	8	9	30.5	22	1	1	2	5	8	17	13	0	0	0	0	0
[truncated: 66 more columns]
